# Supplementary material for: Phenotypic and molecular characterization of the largest worldwide cluster of hereditary angioedema type 1
Source: PLoS One. 2024 Dec 26;19(12):e0311316. doi: 10.1371/journal.pone.0311316 (PMC11671010; doi:10.1371/journal.pone.0311316)
Supplement: S1 Table — (XLSX) [file pone.0311316.s001.xlsx]

## Sheet: Supplementary  Table 1
Supplementary Table 1. Clinical, biochemistry, and genetics characteristics of patients with HAE
Family	Genealogical tree	Coding	Place of birth		Place of residency		Gender (M/F)		Age (years)		Age of onset (years)		Age of diagnosis (years)		Anatomic location												Number of attacks per year		Orotracheal intubation requirement		Symptoms with triggering factors																		Biochemistry
															Face		Airways (tongue and larynx)		Abdomen		Skin		Most frequent location		Most unusual location or symptom (bladder or urethra edema, thoracic pain, renal colic, pleural effusion or pericarditis)						Pregnancy		Menstruation		Stress		Physical activity		Night		Hits or traumas		Prolonged fasting		Foods or drinks		Cold		% CI-INH function (VR: 70-130%)
																																																	Description
Family 1	III-2	1	Toca		Toca		M		55		15		45		YES		NO		YES		NO		Abdominal		Face		4		NO		N/A		N/A		NO		YES		NO		YES		NO		YES (greasy foods and alcohol)		YES		N/I
	III-5	2	Toca		Toca		M		52		12		47		YES		NO		NO		YES		Skin		Testicular edema		2		NO		N/A		N/A		NO		NO		NO		NO		NO		NO		NO		0.24
	III-11	3	Toca		Toca		F		63		6		56		YES		YES		YES		NO		Abdominal		Thoracic pain		24		NO		NO		NO		YES		NO		NO		YES		YES		YES (papaya, acids, alcohol)		YES		N/I
	III-14	4	Toca		Toca		M		67		10		59		YES		YES		NO		YES		Airway (tongue and larynx)		Testicular edema		48		YES		N/A		N/A		NO		NO		NO		NO		NO		NO		NO		0.1
	III-15	5	Toca		Toca		F		72		15		65		YES		YES		YES		YES		Skin		Abdominal		7		YES		NO		NO		NO		NO		NO		NO		NO		NO		NO		0.1
	III-16	6	Toca		Tunja		F		58		16		18		NO		YES		YES		NO		Airway		Abdomen		48		NO		NO		NO		YES		YES		NO		NO		NO		NO		NO		N/I
	III-17	7	Toca		Tunja		M		54		10		11		YES		YES		YES		YES		Abdominal		Testicular edema		8		YES		N/A		N/A		NO		NO		NO		NO		NO		NO		NO		N/I
	IV-4	8	Toca		Toca		F		14		8		10		NO		NO		YES		NO		Abdominal		Bladder edema- urinary retention		1		NO		NO		YES		NO		NO		NO		NO		NO		YES (bell pepper)		NO		0.37
	IV-28	9	Paipa		Tunja		F		34		6		27		YES		YES		YES		YES		Abdominal		Feet edema		12		NO		YES		YES		YES		YES		YES		YES		NO		YES (egg, fish, acids, grains, alcohol, fruits like cantaloupe, watermelon, papaya)		YES		N/I
	IV-30	10	Toca		Toca		M		39		3		15		YES		YES		YES		NO		Abdominal		Airway		12		NO		N/A		N/A		NO		NO		NO		NO		NO		NO		NO		N/I
	IV-37	11	Tuta		Tuta		F		43		5		30		YES		YES		YES		YES		Skin		Bladder edema- urinary retention		36		NO		YES		YES		NO		YES		NO		YES		NO		YES (greasy foods)		YES		0.13
	IV-38	12	Tuta		Tuta		F		28		15		18		YES		YES		YES		YES		Abdominal		Airway		4		NO		YES		YES		NO		NO		NO		YES		NO		YES (Fish, greasy foods)		NO		N/I
	IV-40	13	Toca		Toca		M		55		35		43		YES		NO		YES		YES		Abdominal		Genital		1		NO		N/A		N/A		NO		YES		NO		YES		NO		NO		NO		N/I
	IV-41	144	Toca		Toca		F		38		15		31		NO		NO		YES		NO		Abdominal		NUS		7		NO		NO		NO		NO		NO		NO		NO		NO		NO		NO		0.1
	IV-48	15	Toca		Toca		M		44		15		29		YES		YES		YES		YES		Skin		Hands edema		24		YES		N/A		N/A		NO		NO		YES		NO		NO		NO		NO		N/I
	IV-54	16	Tunja		Tunja		F		30		16		20		YES		NO		YES		YES		Abdominal		Face		2		NO		NO		NO		NO		NO		NO		NO		NO		YES (greasy foods)		NO		N/I
	IV-56	17	Tunja		Soraca		M		30		2		23		YES		YES		YES		YES		Abdominal		Testicular edema		30		NO		N/A		N/A		NO		NO		NO		NO		NO		NO		NO		0.1
	V-4	18	Toca		Toca		F		22		15		15		YES		YES		YES		NO		Abdominal		Lips edema		4		NO		NO		NO		NO		NO		NO		NO		NO		NO		NO		0.13
	V-38	19	Tunja		Toca		F		8		3		4		YES		NO		YES		YES		Abdominal		Feet edema		15		NO		NO		NO		NO		NO		NO		NO		NO		NO		NO		N/I
	V-46	20	Tunja		Tuta		M		7		6		7		YES		NO		YES		YES		Abdominal		Face		3		NO		N/A		N/A		NO		NO		NO		YES		NO		YES (greasy foods)		NO		N/I
	V-62	21	Toca		Tunja		F		6		2		2		YES		NO		YES		YES		Skin		Limbs edema		24		NO		NO		NO		NO		NO		NO		NO		NO		NO		NO		N/I
	IV-31	22	Tunja		Toca		M		7		P/A		7		A/P		A/P		A/P		A/P		A/P		A/P		A/P		A/P		A/P		A/P		A/P		A/P		A/P		A/P		A/P		A/P		A/P		N/I
	IV-49	23	Toca		Toca		F		30		P/A		23		A/P		A/P		A/P		A/P		A/P		A/P		A/P		A/P		A/P		A/P		A/P		A/P		A/P		A/P		A/P		A/P		A/P		0.1
	V-6	24	Toca		Toca		M		19		P/A		19		A/P		A/P		A/P		A/P		A/P		A/P		A/P		A/P		A/P		A/P		A/P		A/P		A/P		A/P		A/P		A/P		A/P		0.1
	V-36	25	Tunja		Tunja		F		11		P/A		7		A/P		A/P		A/P		A/P		A/P		A/P		A/P		A/P		A/P		A/P		A/P		A/P		A/P		A/P		A/P		A/P		A/P		0.35
	V-50	26	Tunja		Toca		F		14		P/A		14		A/P		A/P		A/P		A/P		A/P		A/P		A/P		A/P		A/P		A/P		A/P		A/P		A/P		A/P		A/P		A/P		A/P		0.37
	V-58	27	Tunja		Toca		M		3		P/A		3		A/P		A/P		A/P		A/P		A/P		A/P		A/P		A/P		A/P		A/P		A/P		A/P		A/P		A/P		A/P		A/P		A/P		N/I
Family 2	III-2	28	Togui		San Jose De Pare		F		60		45		55		NO		NO		YES		NO		Abdominal		N/I		12		NO		NO		NO		NO		NO		NO		NO		NO		YES		NO		N/I
	IV-2	29	Barbosa		San Jose De Pare		M		40		12		37		YES		YES		YES		YES		Face		Testicular edema		12		NO		N/A		N/A		NO		NO		NO		YES		YES		YES (alcohol)		NO		N/I
	IV-5	30	San Jose De Pare		San Jose De Pare		F		37		10		35		YES		NO		NO		YES		Hands		NO		10		NO		NO		NO		NO		NO		NO		YES		A/P		YES (banana)		NO		0.15
	V-1	31	Moniquira		San Jose De Pare		M		17		14		16		NO		NO		NO		YES		Hands		Knee		2		NO		N/A		N/A		NO		NO		NO		NO		NO		NO		NO		N/I
Family 3	IV-11	32	Moniquira		Chitaraque		F		48		20		44		YES		YES		YES		YES		Face		Genital edema		24		NO		NO		NO		YES		NO		NO		NO		NO		NO		NO		N/I
	IV-23	33	Chitaraque		San Jose De Pare		F		50		18		46		YES		NO		YES		YES		Hands		NO		20		NO		NO		NO		YES		NO		NO		NO		YES		YES (Milk)		NO		N/I
	V-7	34	Moniquira		Chitaraque		F		24		23		18		NO		NO		YES		NO		Abdominal		NUS		1		NO		NO		NO		NO		NO		NO		NO		NO		NO		NO		0.49
Family 4	III-4	35	Tunja		Tunja		F		49		7		21		YES		YES		NO		YES		Hands		Genital edema		36		YES		NO		NO		YES		YES		NO		NO		NO		NO		NO		0.23
Totals			Count	Toca: 16/35 Tunja: 9/35 Paipa: 1/35 Tuta: 2/35 San Jose de Pare: 1/35 Barbosa: 1/35 Moniquira: 3/35 Togui: 1/35 Chitaraque: 1/35	Count	Toca: 17/35 Tunja: 7/35 Soraca: 1/35 Tuta: 3/35 San José de Pare: 5/35 Chitaraque: 2/35	Count	14M/35 21F/35	Mean	30.6333	Mean	13.375	Mean	21.6207	Count	23/35	Count	15/35	Count	24/35	Count	20/35	Count	Abdominal: 16/35 Airway: 2/35 Skin: 5/35 Face: 2/35 Hands: 4/35 A/P: 6/35	Count and Mean	Airway: 2/35 (5.71%) Abdomen: 2/35 (5.71%) Testicular edema: 5/35 (14.29%) Limbs edema: 1/35 (2.86%) Feet edema: 2/35 (5.71%) Hands edema: 1/35 (2.86%) Lips edema: 1/35 (2.86%) Thoracic pain: 1/35 (2.86%) Bladder edema: 2/35 (5.71%) Face: 3/35 (8.57%) Genital edema: 3/35 (8.57%) Knee: 1/35 (2.86%) A/P: 6/35 (17.14%) NUS: 2/35 (5.71%) N/I: 1/35 (2.86%) NO: 2/35 (5.71%)	Mean	14.5	Count	3	Count	3	Count	4	Count	5	Count	5	Count	2	Count	7	Count	2	Count	1	Count	2	Count
																																																	Mean
									Mode	30	Mode	15	Mode	18													Mode	12	N° patients	29	N° patients	16	N° patients	16	N° patients	29	N° patients	29	N° patients	29	N° patients	29	N° patients	29	N° patients	29	N° patients	29	Mode
			Mean	Toca: 45.7% Tunja: 25.7% Paipa: 2.8% Tuta: 5.7% San Jose de Pare: 2.8% Barbosa:2.8% Moniquira: 8.5% Togui: 2.8% Chitaraque: 2.8%	Mean	Toca: 48.5% Tunja: 20% Soraca: 2.8% Tuta: 8.5% San Jose de Pare: 14.3% Chitaraque: 5.7%	Mean	14M/35 (40%) 21F/35 (60%)	Median	30	Median	14	Median	18	Mean	65.71%	Mean	42.86%	Mean	68.57%	Mean	57.14%	Mean	Abdominal: 16/35 (45.71%) Airway: 2/35 (5.71%) Skin: 5/35 (14.29%) Face: 2/35 (5.71%) Hands: 4/35 (11.43%) A/P: 6/35 (17.14%)			Median	12	Mean	0.103448	Mean	0.1875	Mean	0.25	Mean	0.172414	Mean	0.172414	Mean	0.0689655	Mean	0.241379	Mean	0.0689655	Mean	0.0344828	Mean	0.0689655	Median
									IQR	31	IQR	10	IQR	20													IQR	20.75																					IQR
									SD	17.3672	SD	10.3468	SD	13.996													SD	13.095																					SD
HAE: Hereditary angioedema, C1-INH: C1 complement inhibitor, OCs: oral contraceptives, N/A: not applicable, N/I: No information, A/P: asymptomatic patient, P/D: pending diagnosis, NUS: Non unusual symptoms, ACEI: Angiotensin Converting Enzyme Inhibitors, SLE: Systemic Lupus Erythematosus, IQR: Interquartile Range, SD: Standard deviation
[truncated: 37 more columns]
